# Supplementary material for: Obstetric Complications and Polygenic Risk Score: Which Role in Predicting a Severe Short-Term Outcome in Psychosis?
Source: Genes (Basel). 2021 Nov 26;12(12):1895. doi: 10.3390/genes12121895 (PMC8702213; doi:10.3390/genes12121895)
Supplement: Supplementary file 1 [file genes-12-01895-s001.zip]

Archive with 1 entries (1 files):
- genes-1461582-supplementary.pdf
